# Supplementary material for: Identification of diagnostic biomarkers in patients with gestational diabetes mellitus based on transcriptome gene expression and methylation correlation analysis
Source: Reprod Biol Endocrinol. 2019 Dec 27;17:112. doi: 10.1186/s12958-019-0556-x (PMC6933721; doi:10.1186/s12958-019-0556-x)
Supplement: Supplementary file 1 — Additional file 1: Table S1. The results of GO terms and KEGG pathway enrichment of DEGs [file 12958_2019_556_MOESM1_ESM.xlsx]

## Sheet: Sheet1
ONT	ID	Description	GeneRatio	BgRatio	pvalue	p.adjust	qvalue	geneID	Count
BP	GO:0034341	response to interferon-gamma	25/345	165/17381	2.44974e-15	8.47856e-12	7.67672e-12	HLA-DQB2/OAS1/XCL1/CD86/CCL8/HLA-DQB1/HLA-F/CCL3/LGALS9/GCH1/HLA-A/PARP9/HLA-C/OAS2/CCL4/HLA-DQA1/HLA-H/HLA-E/GBP5/GBP1/HLA-B/STAT1/HLA-DQA2/HLA-DPA1/HLA-DRB1	25
BP	GO:0071346	cellular response to interferon-gamma	23/345	144/17381	1.01998e-14	1.76507e-11	1.59814e-11	HLA-DQB2/OAS1/XCL1/CCL8/HLA-DQB1/HLA-F/CCL3/LGALS9/HLA-A/PARP9/HLA-C/OAS2/CCL4/HLA-DQA1/HLA-H/HLA-E/GBP5/GBP1/HLA-B/STAT1/HLA-DQA2/HLA-DPA1/HLA-DRB1	23
BP	GO:0060333	interferon-gamma-mediated signaling pathway	17/345	89/17381	1.61394e-12	1.86195e-09	1.68586e-09	HLA-DQB2/OAS1/HLA-DQB1/HLA-F/HLA-A/PARP9/HLA-C/OAS2/HLA-DQA1/HLA-H/HLA-E/GBP1/HLA-B/STAT1/HLA-DQA2/HLA-DPA1/HLA-DRB1	17
BP	GO:0032609	interferon-gamma production	14/345	102/17381	1.39267e-08	1.205e-05	1.09104e-05	IL36RN/CD96/EOMES/PTPN22/BTN3A2/TRIM27/AXL/XCL1/CD2/PRNP/LGALS9/SLAMF6/HLA-DPA1/IL1RL1	14
BP	GO:0010818	T cell chemotaxis	7/345	22/17381	1.50765e-07	8.11341e-05	7.34611e-05	XCL1/CXCL13/CCL3/GPR183/CXCL11/CXCL10/CXCL9	7
BP	GO:0060337	type I interferon signaling pathway	12/345	88/17381	1.64097e-07	8.11341e-05	7.34611e-05	OAS1/IFIT3/HLA-F/XAF1/HLA-A/MX1/HLA-C/OAS2/HLA-H/HLA-E/HLA-B/STAT1	12
BP	GO:0071357	cellular response to type I interferon	12/345	88/17381	1.64097e-07	8.11341e-05	7.34611e-05	OAS1/IFIT3/HLA-F/XAF1/HLA-A/MX1/HLA-C/OAS2/HLA-H/HLA-E/HLA-B/STAT1	12
BP	GO:0009615	response to virus	22/345	310/17381	2.72853e-07	0.000117123	0.000106046	CXCL12/IL15/OAS1/BIRC3/PRF1/IFI44/XCL1/IFIT3/CD86/CCL8/LGALS9/PARP9/MX1/IRAK3/OAS2/CCL4/PTPRC/GBP1/IFI44L/STAT1/CXCL10/CXCL9	22
BP	GO:0034340	response to type I interferon	12/345	93/17381	3.04566e-07	0.000117123	0.000106046	OAS1/IFIT3/HLA-F/XAF1/HLA-A/MX1/HLA-C/OAS2/HLA-H/HLA-E/HLA-B/STAT1	12
BP	GO:0072643	interferon-gamma secretion	6/345	18/17381	8.88765e-07	0.000307602	0.000278511	IL36RN/PTPN22/BTN3A2/TRIM27/CD2/LGALS9	6
BP	GO:0048002	antigen processing and presentation of peptide antigen	16/345	187/17381	1.05042e-06	0.000330501	0.000299245	VAMP8/HLA-DQB2/TREM2/HLA-DQB1/HLA-F/HLA-A/HLA-C/HLA-DQA1/HLA-H/HLA-E/HLA-DMA/HLA-B/HLA-DQA2/CD74/HLA-DPA1/HLA-DRB1	16
BP	GO:0032689	negative regulation of interferon-gamma production	7/345	31/17381	1.99316e-06	0.000514215	0.000465585	IL36RN/CD96/AXL/XCL1/PRNP/LGALS9/IL1RL1	7
BP	GO:0032649	regulation of interferon-gamma production	11/345	92/17381	2.0582e-06	0.000514215	0.000465585	IL36RN/CD96/PTPN22/AXL/XCL1/CD2/PRNP/LGALS9/SLAMF6/HLA-DPA1/IL1RL1	11
BP	GO:0002478	antigen processing and presentation of exogenous peptide antigen	15/345	174/17381	2.08004e-06	0.000514215	0.000465585	VAMP8/HLA-DQB2/HLA-DQB1/HLA-F/HLA-A/HLA-C/HLA-DQA1/HLA-H/HLA-E/HLA-DMA/HLA-B/HLA-DQA2/CD74/HLA-DPA1/HLA-DRB1	15
BP	GO:0048247	lymphocyte chemotaxis	9/345	59/17381	2.25965e-06	0.000521376	0.000472069	XCL1/CXCL13/CCL8/CCL3/GPR183/CCL4/CXCL11/CXCL10/CXCL9	9
BP	GO:0019884	antigen processing and presentation of exogenous antigen	15/345	181/17381	3.39911e-06	0.000692876	0.000627349	VAMP8/HLA-DQB2/HLA-DQB1/HLA-F/HLA-A/HLA-C/HLA-DQA1/HLA-H/HLA-E/HLA-DMA/HLA-B/HLA-DQA2/CD74/HLA-DPA1/HLA-DRB1	15
BP	GO:0002237	response to molecule of bacterial origin	21/345	333/17381	3.40332e-06	0.000692876	0.000627349	AICDA/CDK19/CD96/TLR1/TNFRSF10B/PTPN22/ANKRD1/THBD/AXL/TREM2/CXCL13/CD86/CD180/CCL3/LGALS9/GCH1/IRAK3/CXCL11/DCN/CXCL10/CXCL9	21
BP	GO:0032103	positive regulation of response to external stimulus	19/345	281/17381	3.66392e-06	0.000704491	0.000637865	FABP4/VAMP8/CDK19/CXCL12/IL15/THBD/XCL1/CXCL13/CD180/CCL3/LGALS9/CCL4/GBP5/C3/CXCL11/CD74/IL1RL1/CXCL10/CXCL9	19
BP	GO:0070098	chemokine-mediated signaling pathway	10/345	81/17381	4.48571e-06	0.000817108	0.000739832	CXCL12/XCL1/TREM2/CXCL13/CCL8/CCL3/CCL4/CXCL11/CXCL10/CXCL9	10
BP	GO:0072678	T cell migration	8/345	49/17381	4.92841e-06	0.000852862	0.000772205	CXCL12/XCL1/CXCL13/CCL3/GPR183/CXCL11/CXCL10/CXCL9	8
BP	GO:0032496	response to lipopolysaccharide	20/345	316/17381	5.52452e-06	0.000910493	0.000824385	AICDA/CDK19/CD96/TNFRSF10B/PTPN22/ANKRD1/THBD/AXL/TREM2/CXCL13/CD86/CD180/CCL3/LGALS9/GCH1/IRAK3/CXCL11/DCN/CXCL10/CXCL9	20
BP	GO:0002696	positive regulation of leukocyte activation	21/345	347/17381	6.44966e-06	0.00101465	0.00091869	VAMP8/IL15/HLA-DQB2/ITGAM/TNFSF13B/AXL/XCL1/CD86/CD2/HLA-DQB1/LGALS9/MIR30B/GPR183/HLA-DQA1/PTPRC/HLA-E/HLA-DQA2/CD74/HLA-DPA1/HLA-DRB1/IL1RL1	21
BP	GO:0019882	antigen processing and presentation	16/345	223/17381	1.02828e-05	0.00150033	0.00135844	VAMP8/HLA-DQB2/TREM2/HLA-DQB1/HLA-F/HLA-A/HLA-C/HLA-DQA1/HLA-H/HLA-E/HLA-DMA/HLA-B/HLA-DQA2/CD74/HLA-DPA1/HLA-DRB1	16
BP	GO:0002690	positive regulation of leukocyte chemotaxis	10/345	89/17381	1.05537e-05	0.00150033	0.00135844	CXCL12/XCL1/CXCL13/CCL3/LGALS9/CCL4/CXCL11/CD74/CXCL10/CXCL9	10
BP	GO:0050867	positive regulation of cell activation	21/345	359/17381	1.08374e-05	0.00150033	0.00135844	VAMP8/IL15/HLA-DQB2/ITGAM/TNFSF13B/AXL/XCL1/CD86/CD2/HLA-DQB1/LGALS9/MIR30B/GPR183/HLA-DQA1/PTPRC/HLA-E/HLA-DQA2/CD74/HLA-DPA1/HLA-DRB1/IL1RL1	21
BP	GO:0072676	lymphocyte migration	10/345	92/17381	1.41988e-05	0.00189008	0.00171133	CXCL12/XCL1/CXCL13/CCL8/CCL3/GPR183/CCL4/CXCL11/CXCL10/CXCL9	10
BP	GO:2000403	positive regulation of lymphocyte migration	6/345	29/17381	1.89101e-05	0.00242399	0.00219475	CXCL12/XCL1/CXCL13/CCL3/CCL4/CXCL10	6
BP	GO:0050870	positive regulation of T cell activation	15/345	215/17381	2.69698e-05	0.00333366	0.00301839	IL15/HLA-DQB2/TNFSF13B/XCL1/CD86/HLA-DQB1/LGALS9/MIR30B/HLA-DQA1/PTPRC/HLA-E/HLA-DQA2/CD74/HLA-DPA1/HLA-DRB1	15
BP	GO:0002687	positive regulation of leukocyte migration	11/345	123/17381	3.41647e-05	0.00407738	0.00369177	CXCL12/XCL1/CXCL13/CCL8/CCL3/LGALS9/CCL4/CXCL11/CD74/CXCL10/CXCL9	11
BP	GO:1902713	regulation of interferon-gamma secretion	4/345	11/17381	4.50867e-05	0.00519443	0.00470318	IL36RN/PTPN22/CD2/LGALS9	4
BP	GO:1901623	regulation of lymphocyte chemotaxis	5/345	21/17381	4.68819e-05	0.00519443	0.00470318	XCL1/CXCL13/CCL3/CCL4/CXCL10	5
BP	GO:1903039	positive regulation of leukocyte cell-cell adhesion	15/345	226/17381	4.80271e-05	0.00519443	0.00470318	IL15/HLA-DQB2/TNFSF13B/XCL1/CD86/HLA-DQB1/LGALS9/MIR30B/HLA-DQA1/PTPRC/HLA-E/HLA-DQA2/CD74/HLA-DPA1/HLA-DRB1	15
BP	GO:0051607	defense response to virus	15/345	227/17381	5.05161e-05	0.00529806	0.00479701	IL15/OAS1/BIRC3/PRF1/IFIT3/CD86/PARP9/MX1/OAS2/PTPRC/GBP1/IFI44L/STAT1/CXCL10/CXCL9	15
BP	GO:1903037	regulation of leukocyte cell-cell adhesion	19/345	343/17381	5.95766e-05	0.00598893	0.00542254	CXCL12/IL15/PTPN22/HLA-DQB2/TNFSF13B/XCL1/CD86/CD2/PRNP/HLA-DQB1/LGALS9/MIR30B/HLA-DQA1/PTPRC/HLA-E/HLA-DQA2/CD74/HLA-DPA1/HLA-DRB1	19
BP	GO:0002688	regulation of leukocyte chemotaxis	10/345	109/17381	6.23483e-05	0.00598893	0.00542254	CXCL12/XCL1/CXCL13/CCL3/LGALS9/CCL4/CXCL11/CD74/CXCL10/CXCL9	10
BP	GO:0042110	T cell activation	23/345	467/17381	6.32591e-05	0.00598893	0.00542254	IL15/RAB29/EOMES/PTPN22/HLA-DQB2/TNFSF13B/XCL1/CD86/CD2/PRNP/HLA-DQB1/LGALS9/MIR30B/CLEC4E/SLAMF6/GPR183/HLA-DQA1/PTPRC/HLA-E/HLA-DQA2/CD74/HLA-DPA1/HLA-DRB1	23
BP	GO:0022409	positive regulation of cell-cell adhesion	16/345	259/17381	6.4025e-05	0.00598893	0.00542254	IL15/HLA-DQB2/TNFSF13B/XCL1/CXCL13/CD86/HLA-DQB1/LGALS9/MIR30B/HLA-DQA1/PTPRC/HLA-E/HLA-DQA2/CD74/HLA-DPA1/HLA-DRB1	16
BP	GO:0042340	keratan sulfate catabolic process	4/345	12/17381	6.6573e-05	0.0060634	0.00548997	PRELP/OGN/OMD/LUM	4
BP	GO:0001819	positive regulation of cytokine production	21/345	409/17381	7.33879e-05	0.0065127	0.00589678	IL15/TLR1/PTPN22/BIRC3/XCL1/SULF2/CD86/CD2/CCL3/LGALS9/CLEC4E/SLAMF6/PAEP/HLA-E/GBP5/C3/STAT1/CD74/HLA-DPA1/LUM/IL1RL1	21
BP	GO:0050863	regulation of T cell activation	18/345	322/17381	8.27762e-05	0.00716221	0.00648486	IL15/PTPN22/HLA-DQB2/TNFSF13B/XCL1/CD86/CD2/PRNP/HLA-DQB1/LGALS9/MIR30B/HLA-DQA1/PTPRC/HLA-E/HLA-DQA2/CD74/HLA-DPA1/HLA-DRB1	18
BP	GO:0050671	positive regulation of lymphocyte proliferation	11/345	136/17381	8.58823e-05	0.00724972	0.0065641	IL15/TNFSF13B/XCL1/CD86/LGALS9/MIR30B/GPR183/PTPRC/HLA-E/CD74/HLA-DPA1	11
BP	GO:0032946	positive regulation of mononuclear cell proliferation	11/345	137/17381	9.17536e-05	0.00756094	0.00684588	IL15/TNFSF13B/XCL1/CD86/LGALS9/MIR30B/GPR183/PTPRC/HLA-E/CD74/HLA-DPA1	11
BP	GO:1903555	regulation of tumor necrosis factor superfamily cytokine production	10/345	115/17381	9.81588e-05	0.00790064	0.00715346	TLR1/PTPN22/TRIM27/AXL/CD86/CD2/CCL3/LGALS9/IRAK3/HLA-E	10
BP	GO:0070663	regulation of leukocyte proliferation	14/345	217/17381	0.000115565	0.00909021	0.00823053	IL15/PTPN22/TNFSF13B/XCL1/CD86/PRNP/CCL8/LGALS9/MIR30B/GPR183/PTPRC/HLA-E/CD74/HLA-DPA1	14
BP	GO:0031295	T cell costimulation	8/345	76/17381	0.000129457	0.0098305	0.00890081	HLA-DQB2/TNFSF13B/CD86/HLA-DQB1/HLA-DQA1/HLA-DQA2/HLA-DPA1/HLA-DRB1	8
BP	GO:0071706	tumor necrosis factor superfamily cytokine production	10/345	119/17381	0.000130657	0.0098305	0.00890081	TLR1/PTPN22/TRIM27/AXL/CD86/CD2/CCL3/LGALS9/IRAK3/HLA-E	10
BP	GO:0070665	positive regulation of leukocyte proliferation	11/345	144/17381	0.000143292	0.0105518	0.00955386	IL15/TNFSF13B/XCL1/CD86/LGALS9/MIR30B/GPR183/PTPRC/HLA-E/CD74/HLA-DPA1	11
BP	GO:0050663	cytokine secretion	13/345	197/17381	0.000161166	0.0116207	0.0105217	IL36RN/TLR1/PTPN22/BTN3A2/TRIM27/CD2/CCL3/LGALS9/CLEC4E/PAEP/GBP5/GBP1/IL1RL1	13
BP	GO:0031294	lymphocyte costimulation	8/345	79/17381	0.000170127	0.0120165	0.0108801	HLA-DQB2/TNFSF13B/CD86/HLA-DQB1/HLA-DQA1/HLA-DQA2/HLA-DPA1/HLA-DRB1	8
BP	GO:0002495	antigen processing and presentation of peptide antigen via MHC class II	9/345	101/17381	0.000181001	0.0122817	0.0111202	HLA-DQB2/TREM2/HLA-DQB1/HLA-DQA1/HLA-DMA/HLA-DQA2/CD74/HLA-DPA1/HLA-DRB1	9
BP	GO:0042102	positive regulation of T cell proliferation	9/345	101/17381	0.000181001	0.0122817	0.0111202	IL15/TNFSF13B/XCL1/CD86/LGALS9/MIR30B/PTPRC/HLA-E/HLA-DPA1	9
BP	GO:0007159	leukocyte cell-cell adhesion	19/345	374/17381	0.000184527	0.0122817	0.0111202	CXCL12/IL15/PTPN22/HLA-DQB2/TNFSF13B/XCL1/CD86/CD2/PRNP/HLA-DQB1/LGALS9/MIR30B/HLA-DQA1/PTPRC/HLA-E/HLA-DQA2/CD74/HLA-DPA1/HLA-DRB1	19
BP	GO:0002504	antigen processing and presentation of peptide or polysaccharide antigen via MHC class II	9/345	102/17381	0.000195111	0.0126663	0.0114684	HLA-DQB2/TREM2/HLA-DQB1/HLA-DQA1/HLA-DMA/HLA-DQA2/CD74/HLA-DPA1/HLA-DRB1	9
BP	GO:0051251	positive regulation of lymphocyte activation	17/345	315/17381	0.000197626	0.0126663	0.0114684	IL15/HLA-DQB2/TNFSF13B/AXL/XCL1/CD86/HLA-DQB1/LGALS9/MIR30B/GPR183/HLA-DQA1/PTPRC/HLA-E/HLA-DQA2/CD74/HLA-DPA1/HLA-DRB1	17
BP	GO:0070661	leukocyte proliferation	16/345	286/17381	0.000202198	0.0127238	0.0115205	IL15/PTPN22/TNFSF13B/XCL1/CD86/CD180/PRNP/CCL8/LGALS9/MIR30B/SLAMF6/GPR183/PTPRC/HLA-E/CD74/HLA-DPA1	16
BP	GO:0050670	regulation of lymphocyte proliferation	13/345	206/17381	0.000250129	0.0154589	0.0139969	IL15/PTPN22/TNFSF13B/XCL1/CD86/PRNP/LGALS9/MIR30B/GPR183/PTPRC/HLA-E/CD74/HLA-DPA1	13
BP	GO:0042775	mitochondrial ATP synthesis coupled electron transport	8/345	84/17381	0.000260933	0.0156468	0.014167	NDUFA1/UQCRHL/COX7B/NDUFB10/UQCR10/PINK1/NDUFA10/COX8C	8
BP	GO:0032944	regulation of mononuclear cell proliferation	13/345	207/17381	0.000262212	0.0156468	0.014167	IL15/PTPN22/TNFSF13B/XCL1/CD86/PRNP/LGALS9/MIR30B/GPR183/PTPRC/HLA-E/CD74/HLA-DPA1	13
BP	GO:2000401	regulation of lymphocyte migration	6/345	46/17381	0.000280749	0.0160652	0.0145459	CXCL12/XCL1/CXCL13/CCL3/CCL4/CXCL10	6
BP	GO:0031349	positive regulation of defense response	21/345	451/17381	0.000282296	0.0160652	0.0145459	FABP4/VAMP8/CDK19/IL15/CLEC10A/TLR1/PTPN22/ITGAM/BIRC3/CD86/CD180/CCL3/PARP9/CLEC4E/SLAMF6/IRAK3/CTSK/HLA-E/GBP5/C3/IL1RL1	21
BP	GO:0042773	ATP synthesis coupled electron transport	8/345	85/17381	0.000283149	0.0160652	0.0145459	NDUFA1/UQCRHL/COX7B/NDUFB10/UQCR10/PINK1/NDUFA10/COX8C	8
BP	GO:0050921	positive regulation of chemotaxis	10/345	132/17381	0.000305492	0.0170533	0.0154406	CXCL12/XCL1/CXCL13/CCL3/LGALS9/CCL4/CXCL11/CD74/CXCL10/CXCL9	10
BP	GO:0046651	lymphocyte proliferation	15/345	268/17381	0.000316147	0.0171744	0.0155502	IL15/PTPN22/TNFSF13B/XCL1/CD86/CD180/PRNP/LGALS9/MIR30B/SLAMF6/GPR183/PTPRC/HLA-E/CD74/HLA-DPA1	15
BP	GO:0051249	regulation of lymphocyte activation	21/345	455/17381	0.000317586	0.0171744	0.0155502	IL15/PTPN22/HLA-DQB2/TNFSF13B/AXL/XCL1/CD86/CD2/PRNP/HLA-DQB1/LGALS9/MIR30B/SAMSN1/GPR183/HLA-DQA1/PTPRC/HLA-E/HLA-DQA2/CD74/HLA-DPA1/HLA-DRB1	21
BP	GO:0032943	mononuclear cell proliferation	15/345	270/17381	0.000342123	0.0179782	0.016278	IL15/PTPN22/TNFSF13B/XCL1/CD86/CD180/PRNP/LGALS9/MIR30B/SLAMF6/GPR183/PTPRC/HLA-E/CD74/HLA-DPA1	15
BP	GO:0022407	regulation of cell-cell adhesion	20/345	425/17381	0.000342838	0.0179782	0.016278	CXCL12/IL15/PTPN22/HLA-DQB2/TNFSF13B/XCL1/CXCL13/CD86/CD2/PRNP/HLA-DQB1/LGALS9/MIR30B/HLA-DQA1/PTPRC/HLA-E/HLA-DQA2/CD74/HLA-DPA1/HLA-DRB1	20
BP	GO:0045785	positive regulation of cell adhesion	19/345	394/17381	0.000355328	0.0183551	0.0166192	CXCL12/IL15/HLA-DQB2/CCDC80/TNFSF13B/XCL1/CXCL13/CD86/HLA-DQB1/LGALS9/MIR30B/HLA-DQA1/PTPRC/HLA-E/HLA-DQA2/CD74/HLA-DPA1/ABI3BP/HLA-DRB1	19
BP	GO:0032680	regulation of tumor necrosis factor production	9/345	112/17381	0.000393725	0.0200394	0.0181443	TLR1/PTPN22/TRIM27/AXL/CD2/CCL3/LGALS9/IRAK3/HLA-E	9
BP	GO:0032640	tumor necrosis factor production	9/345	114/17381	0.000448693	0.0221847	0.0200866	TLR1/PTPN22/TRIM27/AXL/CD2/CCL3/LGALS9/IRAK3/HLA-E	9
BP	GO:1903510	mucopolysaccharide metabolic process	9/345	114/17381	0.000448693	0.0221847	0.0200866	ARSB/IL15/XYLT1/PRELP/OGN/OMD/DSEL/DCN/LUM	9
BP	GO:0032703	negative regulation of interleukin-2 production	4/345	20/17381	0.000574661	0.0280127	0.0253635	TRIM27/XCL1/PRNP/GBP1	4
BP	GO:0044273	sulfur compound catabolic process	6/345	53/17381	0.000612511	0.0294431	0.0266586	ARSB/PRELP/OGN/OMD/DCN/LUM	6
BP	GO:0002685	regulation of leukocyte migration	11/345	171/17381	0.000629737	0.0298564	0.0270328	CXCL12/XCL1/CXCL13/CCL8/CCL3/LGALS9/CCL4/CXCL11/CD74/CXCL10/CXCL9	11
BP	GO:0050707	regulation of cytokine secretion	11/345	172/17381	0.000661099	0.0309198	0.0279956	IL36RN/TLR1/PTPN22/TRIM27/CD2/CCL3/LGALS9/CLEC4E/PAEP/GBP1/IL1RL1	11
BP	GO:0071219	cellular response to molecule of bacterial origin	11/345	173/17381	0.000693752	0.0320143	0.0289866	AICDA/CDK19/TLR1/PTPN22/ANKRD1/AXL/TREM2/CD86/CD180/CCL3/CXCL10	11
BP	GO:0002479	antigen processing and presentation of exogenous peptide antigen via MHC class I, TAP-dependent	7/345	75/17381	0.000712859	0.0324632	0.0293931	VAMP8/HLA-F/HLA-A/HLA-C/HLA-H/HLA-E/HLA-B	7
BP	GO:0050852	T cell receptor signaling pathway	11/345	174/17381	0.000727734	0.0327102	0.0296168	RAB29/PTPN22/HLA-DQB2/PRNP/HLA-DQB1/HLA-DQA1/PTPRC/GBP1/HLA-DQA2/HLA-DPA1/HLA-DRB1	11
BP	GO:0019886	antigen processing and presentation of exogenous peptide antigen via MHC class II	8/345	98/17381	0.000741291	0.0328924	0.0297817	HLA-DQB2/HLA-DQB1/HLA-DQA1/HLA-DMA/HLA-DQA2/CD74/HLA-DPA1/HLA-DRB1	8
BP	GO:0030595	leukocyte chemotaxis	12/345	203/17381	0.000768171	0.033077	0.0299488	CXCL12/XCL1/CXCL13/CCL8/CCL3/LGALS9/GPR183/CCL4/CXCL11/CD74/CXCL10/CXCL9	12
BP	GO:0030101	natural killer cell activation	7/345	76/17381	0.000772045	0.033077	0.0299488	IL15/PTPN22/KIR3DS1/AXL/CD2/SLAMF6/SLAMF7	7
BP	GO:0002707	negative regulation of lymphocyte mediated immunity	5/345	37/17381	0.000774122	0.033077	0.0299488	CD96/XCL1/LGALS9/PTPRC/HLA-E	5
BP	GO:0044272	sulfur compound biosynthetic process	12/345	204/17381	0.00080197	0.033849	0.0306478	MPC2/ACSS1/XYLT1/HS6ST3/ACSL1/PRELP/ACSL5/OGN/OMD/DSEL/DCN/LUM	12
BP	GO:0031848	protection from non-homologous end joining at telomere	3/345	10/17381	0.000838743	0.0345582	0.0312899	DCLRE1A/ERCC4/TFIP11	3
BP	GO:0035457	cellular response to interferon-alpha	3/345	10/17381	0.000838743	0.0345582	0.0312899	PYHIN1/AXL/IFIT3	3
BP	GO:0042590	antigen processing and presentation of exogenous peptide antigen via MHC class I	7/345	78/17381	0.000902042	0.036729	0.0332555	VAMP8/HLA-F/HLA-A/HLA-C/HLA-H/HLA-E/HLA-B	7
BP	GO:0022904	respiratory electron transport chain	8/345	102/17381	0.000964831	0.0388288	0.0351567	NDUFA1/UQCRHL/COX7B/NDUFB10/UQCR10/PINK1/NDUFA10/COX8C	8
BP	GO:0032660	regulation of interleukin-17 production	4/345	23/17381	0.00100211	0.0398656	0.0360954	IL36RN/IL15/PRNP/SLAMF6	4
BP	GO:0042129	regulation of T cell proliferation	10/345	155/17381	0.00107624	0.042328	0.038325	IL15/TNFSF13B/XCL1/CD86/PRNP/LGALS9/MIR30B/PTPRC/HLA-E/HLA-DPA1	10
BP	GO:0010819	regulation of T cell chemotaxis	3/345	11/17381	0.00113636	0.0435896	0.0394672	XCL1/CXCL13/CXCL10	3
BP	GO:0035747	natural killer cell chemotaxis	3/345	11/17381	0.00113636	0.0435896	0.0394672	XCL1/CCL3/CCL4	3
BP	GO:0050920	regulation of chemotaxis	11/345	184/17381	0.00115034	0.0435896	0.0394672	CXCL12/XCL1/CXCL13/CCL3/LGALS9/GPR183/CCL4/CXCL11/CD74/CXCL10/CXCL9	11
BP	GO:0006119	oxidative phosphorylation	8/345	105/17381	0.00116553	0.0435896	0.0394672	NDUFA1/UQCRHL/COX7B/NDUFB10/UQCR10/PINK1/NDUFA10/COX8C	8
BP	GO:2000406	positive regulation of T cell migration	4/345	24/17381	0.00118388	0.0435896	0.0394672	CXCL12/XCL1/CXCL13/CXCL10	4
BP	GO:2000482	regulation of interleukin-8 secretion	4/345	24/17381	0.00118388	0.0435896	0.0394672	TLR1/PTPN22/CD2/LGALS9	4
BP	GO:0050900	leukocyte migration	20/345	471/17381	0.00122773	0.0447282	0.0404981	CXCL12/TNFRSF10B/ITGAX/ITGAM/THBD/XCL1/CXCL13/CD2/CCL8/CCL3/LGALS9/EPS8/CD48/GPR183/CCL4/CXCL11/FPR3/CD74/CXCL10/CXCL9	20
BP	GO:0002820	negative regulation of adaptive immune response	5/345	41/17381	0.00124743	0.0449723	0.0407191	TRIM27/XCL1/SAMSN1/PTPRC/IL1RL1	5
BP	GO:0050777	negative regulation of immune response	9/345	132/17381	0.00128771	0.0451011	0.0408358	CD96/TRIM27/XCL1/LGALS9/SAMSN1/IRAK3/PTPRC/HLA-E/IL1RL1	9
BP	GO:0002228	natural killer cell mediated immunity	6/345	61/17381	0.00129744	0.0451011	0.0408358	CD96/GZMB/LGALS9/SLAMF6/SLAMF7/HLA-E	6
BP	GO:0001776	leukocyte homeostasis	7/345	83/17381	0.00130312	0.0451011	0.0408358	TNFSF13B/AXL/DOCK10/LGALS9/GPR174/GPR183/CD74	7
BP	GO:0006029	proteoglycan metabolic process	7/345	83/17381	0.00130312	0.0451011	0.0408358	ARSB/BMPR1B/XYLT1/HS6ST3/SULF2/DSEL/DCN	7
BP	GO:0002292	T cell differentiation involved in immune response	6/345	62/17381	0.00141288	0.0479409	0.043407	EOMES/CD86/LGALS9/CLEC4E/SLAMF6/GPR183	6
BP	GO:0006027	glycosaminoglycan catabolic process	6/345	62/17381	0.00141288	0.0479409	0.043407	ARSB/PRELP/OGN/OMD/DCN/LUM	6
BP	GO:0001787	natural killer cell proliferation	3/345	12/17381	0.00149296	0.0491914	0.0445393	IL15/PTPN22/SLAMF6	3
BP	GO:0002716	negative regulation of natural killer cell mediated immunity	3/345	12/17381	0.00149296	0.0491914	0.0445393	CD96/LGALS9/HLA-E	3
BP	GO:0002521	leukocyte differentiation	20/345	479/17381	0.00150033	0.0491914	0.0445393	AICDA/OSTM1/IL15/EOMES/PTPN22/HCLS1/AXL/TREM2/CD86/CD2/DOCK10/CCL3/LGALS9/MIR30B/CLEC4E/SLAMF6/GPR183/EVI2B/PTPRC/CD74	20
BP	GO:0002819	regulation of adaptive immune response	9/345	135/17381	0.00150659	0.0491914	0.0445393	TRIM27/TNFSF13B/XCL1/CD48/SAMSN1/PTPRC/HLA-E/C3/IL1RL1	9
BP	GO:0002548	monocyte chemotaxis	6/345	63/17381	0.00153598	0.0496826	0.044984	CXCL12/XCL1/CCL8/CCL3/CCL4/CXCL10	6
BP	GO:0002683	negative regulation of immune system process	18/345	412/17381	0.00155615	0.0498689	0.0451527	CXCL12/CD96/PTPN22/TRIM27/AXL/XCL1/CD86/PRNP/CCL3/LGALS9/MIR30B/SAMSN1/IRAK3/PTPRC/HLA-E/GBP1/CD74/IL1RL1	18
CC	GO:0042611	MHC protein complex	14/379	25/18511	6.5136e-18	2.54682e-15	2.25576e-15	HLA-DQB2/HLA-DQB1/HLA-F/HLA-A/HLA-C/HLA-DQA1/HLA-H/HLA-E/HLA-DMA/HLA-B/HLA-DQA2/CD74/HLA-DPA1/HLA-DRB1	14
CC	GO:0071556	integral component of lumenal side of endoplasmic reticulum membrane	13/379	29/18511	4.57092e-15	5.95743e-13	5.27661e-13	HLA-DQB2/HLA-DQB1/HLA-F/HLA-A/HLA-C/HLA-DQA1/HLA-H/HLA-E/HLA-B/HLA-DQA2/CD74/HLA-DPA1/HLA-DRB1	13
CC	GO:0098553	lumenal side of endoplasmic reticulum membrane	13/379	29/18511	4.57092e-15	5.95743e-13	5.27661e-13	HLA-DQB2/HLA-DQB1/HLA-F/HLA-A/HLA-C/HLA-DQA1/HLA-H/HLA-E/HLA-B/HLA-DQA2/CD74/HLA-DPA1/HLA-DRB1	13
CC	GO:0012507	ER to Golgi transport vesicle membrane	13/379	59/18511	1.56425e-10	1.52905e-08	1.35431e-08	HLA-DQB2/HLA-DQB1/HLA-F/HLA-A/HLA-C/HLA-DQA1/HLA-H/HLA-E/HLA-B/HLA-DQA2/CD74/HLA-DPA1/HLA-DRB1	13
CC	GO:0042613	MHC class II protein complex	8/379	16/18511	3.20014e-10	2.50251e-08	2.21652e-08	HLA-DQB2/HLA-DQB1/HLA-DQA1/HLA-DMA/HLA-DQA2/CD74/HLA-DPA1/HLA-DRB1	8
CC	GO:0098552	side of membrane	32/379	482/18511	5.6017e-09	3.34996e-07	2.96712e-07	GNG11/PLET1/CXCL12/DTNA/LRRK2/ALCAM/PTPN22/HLA-DQB2/ITGAM/CD86/CD2/PRNP/HLA-DQB1/HLA-F/CD69/HLA-A/MFGE8/HLA-C/IL2RG/HLA-DQA1/PTPRC/HLA-H/HLA-E/RGS1/HLA-B/HLA-DQA2/CD74/HLA-DPA1/HLA-DRB1/IL1RL1/CXCL10/CXCL9	32
CC	GO:0030134	COPII-coated ER to Golgi transport vesicle	13/379	78/18511	5.99738e-09	3.34996e-07	2.96712e-07	HLA-DQB2/HLA-DQB1/HLA-F/HLA-A/HLA-C/HLA-DQA1/HLA-H/HLA-E/HLA-B/HLA-DQA2/CD74/HLA-DPA1/HLA-DRB1	13
CC	GO:0030660	Golgi-associated vesicle membrane	13/379	107/18511	2.88446e-07	1.40978e-05	1.24867e-05	HLA-DQB2/HLA-DQB1/HLA-F/HLA-A/HLA-C/HLA-DQA1/HLA-H/HLA-E/HLA-B/HLA-DQA2/CD74/HLA-DPA1/HLA-DRB1	13
CC	GO:0030666	endocytic vesicle membrane	16/379	169/18511	4.10411e-07	1.78301e-05	1.57924e-05	VAMP8/TLR1/HLA-DQB2/APOE/HLA-DQB1/HLA-F/HLA-A/HLA-C/HLA-DQA1/HLA-H/HLA-E/HLA-B/HLA-DQA2/CD74/HLA-DPA1/HLA-DRB1	16
CC	GO:0030176	integral component of endoplasmic reticulum membrane	14/379	143/18511	1.45785e-06	5.70021e-05	5.04878e-05	SAMD8/HLA-DQB2/HLA-DQB1/HLA-F/HLA-A/HLA-C/HLA-DQA1/HLA-H/HLA-E/HLA-B/HLA-DQA2/CD74/HLA-DPA1/HLA-DRB1	14
CC	GO:0031227	intrinsic component of endoplasmic reticulum membrane	14/379	147/18511	2.02947e-06	6.9267e-05	6.1351e-05	SAMD8/HLA-DQB2/HLA-DQB1/HLA-F/HLA-A/HLA-C/HLA-DQA1/HLA-H/HLA-E/HLA-B/HLA-DQA2/CD74/HLA-DPA1/HLA-DRB1	14
CC	GO:0030662	coated vesicle membrane	15/379	169/18511	2.13903e-06	6.9267e-05	6.1351e-05	VAMP8/HLA-DQB2/APOE/HLA-DQB1/HLA-F/HLA-A/HLA-C/HLA-DQA1/HLA-H/HLA-E/HLA-B/HLA-DQA2/CD74/HLA-DPA1/HLA-DRB1	15
CC	GO:0005775	vacuolar lumen	15/379	170/18511	2.303e-06	6.9267e-05	6.1351e-05	FABP5/ARSB/MAN2B2/SERPINA3/HRNR/ADA2/PRELP/OGN/CTSK/C3/OMD/CD74/DCN/LUM/LYZ	15
CC	GO:0005798	Golgi-associated vesicle	14/379	158/18511	4.76247e-06	0.000133009	0.000117808	LRRK2/HLA-DQB2/HLA-DQB1/HLA-F/HLA-A/HLA-C/HLA-DQA1/HLA-H/HLA-E/HLA-B/HLA-DQA2/CD74/HLA-DPA1/HLA-DRB1	14
CC	GO:0030658	transport vesicle membrane	15/379	183/18511	5.728e-06	0.00014931	0.000132247	LRRK2/HLA-DQB2/OR56A1/HLA-DQB1/HLA-F/HLA-A/HLA-C/HLA-DQA1/HLA-H/HLA-E/HLA-B/HLA-DQA2/CD74/HLA-DPA1/HLA-DRB1	15
CC	GO:0030669	clathrin-coated endocytic vesicle membrane	8/379	51/18511	8.46275e-06	0.000206809	0.000183174	HLA-DQB2/APOE/HLA-DQB1/HLA-DQA1/HLA-DQA2/CD74/HLA-DPA1/HLA-DRB1	8
CC	GO:0098797	plasma membrane protein complex	17/379	241/18511	1.03802e-05	0.000238745	0.000211461	GNG11/ITGAX/HLA-DQB2/ITGAM/HLA-DQB1/HLA-F/HLA-A/HLA-C/HLA-DQA1/HLA-H/HLA-E/HLA-DMA/HLA-B/HLA-DQA2/CD74/HLA-DPA1/HLA-DRB1	17
CC	GO:0030139	endocytic vesicle	17/379	277/18511	6.12866e-05	0.00133128	0.00117914	VAMP8/TLR1/OCLN/HLA-DQB2/APOE/HLA-DQB1/HLA-F/HLA-A/HLA-C/HLA-DQA1/HLA-H/HLA-E/HLA-B/HLA-DQA2/CD74/HLA-DPA1/HLA-DRB1	17
CC	GO:0045334	clathrin-coated endocytic vesicle	8/379	70/18511	8.94679e-05	0.00184115	0.00163074	HLA-DQB2/APOE/HLA-DQB1/HLA-DQA1/HLA-DQA2/CD74/HLA-DPA1/HLA-DRB1	8
CC	GO:0030670	phagocytic vesicle membrane	8/379	72/18511	0.000109475	0.00214024	0.00189565	VAMP8/TLR1/HLA-F/HLA-A/HLA-C/HLA-H/HLA-E/HLA-B	8
CC	GO:0043202	lysosomal lumen	9/379	93/18511	0.000121597	0.00226402	0.00200529	ARSB/MAN2B2/PRELP/OGN/CTSK/OMD/CD74/DCN/LUM	9
CC	GO:0098803	respiratory chain complex	8/379	74/18511	0.000133045	0.00236457	0.00209434	NDUFA1/UQCRHL/COX7B/NDUFB10/UQCR10/SDHAF4/NDUFA10/COX8C	8
CC	GO:0005746	mitochondrial respiratory chain	8/379	82/18511	0.000273032	0.00464154	0.00411109	NDUFA1/UQCRHL/COX7B/NDUFB10/UQCR10/SDHAF4/NDUFA10/COX8C	8
CC	GO:0030135	coated vesicle	15/379	262/18511	0.000347797	0.00551851	0.00488784	VAMP8/HLA-DQB2/APOE/HLA-DQB1/HLA-F/HLA-A/HLA-C/HLA-DQA1/HLA-H/HLA-E/HLA-B/HLA-DQA2/CD74/HLA-DPA1/HLA-DRB1	15
CC	GO:0030665	clathrin-coated vesicle membrane	9/379	107/18511	0.000352846	0.00551851	0.00488784	VAMP8/HLA-DQB2/APOE/HLA-DQB1/HLA-DQA1/HLA-DQA2/CD74/HLA-DPA1/HLA-DRB1	9
CC	GO:0030133	transport vesicle	18/379	354/18511	0.000393639	0.00591972	0.0052432	VAMP8/LRRK2/GALNT15/HLA-DQB2/OR56A1/HLA-DQB1/HLA-F/HLA-A/HLA-C/CRISPLD2/HLA-DQA1/HLA-H/HLA-E/HLA-B/HLA-DQA2/CD74/HLA-DPA1/HLA-DRB1	18
CC	GO:0055038	recycling endosome membrane	7/379	67/18511	0.000431677	0.0061833	0.00547666	VAMP8/HLA-F/HLA-A/HLA-C/HLA-H/HLA-E/HLA-B	7
CC	GO:0070469	respiratory chain	8/379	88/18511	0.000442794	0.0061833	0.00547666	NDUFA1/UQCRHL/COX7B/NDUFB10/UQCR10/SDHAF4/NDUFA10/COX8C	8
CC	GO:0009897	external side of plasma membrane	15/379	270/18511	0.000477208	0.00643409	0.00569879	PLET1/CXCL12/ALCAM/ITGAM/CD86/CD2/PRNP/CD69/MFGE8/IL2RG/PTPRC/CD74/IL1RL1/CXCL10/CXCL9	15
CC	GO:0001772	immunological synapse	5/379	33/18511	0.000518671	0.00676001	0.00598746	ALCAM/SCIMP/GZMB/GZMA/CD53	5
CC	GO:0044455	mitochondrial membrane part	12/379	196/18511	0.000743423	0.00937673	0.00830514	NDUFA1/UQCRHL/COX7B/NDUFB10/UQCR10/MPC2/PINK1/SDHAF4/NDUFA10/LRRK2/COX8C/APOO	12
CC	GO:0044440	endosomal part	21/379	484/18511	0.00106447	0.0130065	0.0115201	NDFIP2/VAMP8/RRAGC/LRRK2/HLA-DQB2/PRF1/HLA-DQB1/HLA-F/PARM1/HLA-A/HLA-C/HLA-DQA1/HLA-H/CTSK/HLA-E/HLA-DMA/HLA-B/HLA-DQA2/HLA-DPA1/HLA-DRB1/DKK1	21
CC	GO:0045335	phagocytic vesicle	8/379	105/18511	0.00142298	0.0168602	0.0149334	VAMP8/TLR1/HLA-F/HLA-A/HLA-C/HLA-H/HLA-E/HLA-B	8
CC	GO:0032588	trans-Golgi network membrane	7/379	84/18511	0.00167207	0.0192288	0.0170313	HLA-DQB2/HLA-DQB1/HLA-DQA1/HLA-DQA2/CD74/HLA-DPA1/HLA-DRB1	7
CC	GO:0035578	azurophil granule lumen	7/379	91/18511	0.00264626	0.0295625	0.0261841	FABP5/ARSB/SERPINA3/HRNR/ADA2/C3/LYZ	7
CC	GO:0070069	cytochrome complex	4/379	29/18511	0.00273995	0.0297589	0.026358	UQCRHL/COX7B/UQCR10/COX8C	4
CC	GO:0098798	mitochondrial protein complex	9/379	144/18511	0.00289607	0.0306044	0.0271069	NDUFA1/UQCRHL/NDUFB10/UQCR10/PINK1/SDHAF4/NDUFA10/COX8C/APOO	9
CC	GO:0098800	inner mitochondrial membrane protein complex	8/379	121/18511	0.00346681	0.0356717	0.031595	NDUFA1/UQCRHL/NDUFB10/UQCR10/SDHAF4/NDUFA10/COX8C/APOO	8
CC	GO:0005578	proteinaceous extracellular matrix	16/379	365/18511	0.00367366	0.0368308	0.0326217	FRAS1/TFIP11/LRFN5/CCDC80/WISP1/MMP19/PRELP/CRISPLD2/ADAMTS5/OGN/OMD/MGP/DCN/ABI3BP/LUM/IL1RL1	16
CC	GO:0005766	primary lysosome	9/379	155/18511	0.00470969	0.0449144	0.0397815	VAMP8/FABP5/ARSB/SERPINA3/HRNR/ADA2/HLA-H/C3/LYZ	9
CC	GO:0042582	azurophil granule	9/379	155/18511	0.00470969	0.0449144	0.0397815	VAMP8/FABP5/ARSB/SERPINA3/HRNR/ADA2/HLA-H/C3/LYZ	9
MF	GO:0042605	peptide antigen binding	10/352	26/17354	4.13209e-11	2.21893e-08	2.12694e-08	HLA-DQB1/HLA-F/HLA-A/HLA-C/HLA-DQA1/HLA-H/HLA-E/HLA-B/HLA-DPA1/HLA-DRB1	10
MF	GO:0008009	chemokine activity	9/352	48/17354	4.38138e-07	0.00011764	0.000112763	CXCL12/XCL1/CXCL13/CCL8/CCL3/CCL4/CXCL11/CXCL10/CXCL9	9
MF	GO:0032395	MHC class II receptor activity	5/352	10/17354	7.73587e-07	0.000138472	0.000132731	HLA-DQB2/HLA-DQB1/HLA-DQA1/HLA-DQA2/HLA-DPA1	5
MF	GO:0042379	chemokine receptor binding	9/352	60/17354	3.11767e-06	0.000418547	0.000401195	CXCL12/XCL1/CXCL13/CCL8/CCL3/CCL4/CXCL11/CXCL10/CXCL9	9
MF	GO:0005539	glycosaminoglycan binding	16/352	213/17354	7.5483e-06	0.000810687	0.000777077	CCDC80/WISP1/APOE/TREM2/CXCL13/PRNP/CCL8/ADA2/PRELP/CRISPLD2/ADAMTS5/CFH/CXCL11/DCN/ABI3BP/CXCL10	16
MF	GO:0045236	CXCR chemokine receptor binding	5/352	16/17354	1.21266e-05	0.00108533	0.00104034	CXCL12/CXCL13/CXCL11/CXCL10/CXCL9	5
MF	GO:0008201	heparin binding	13/352	160/17354	2.36748e-05	0.0018162	0.0017409	CCDC80/WISP1/APOE/CXCL13/CCL8/ADA2/PRELP/CRISPLD2/ADAMTS5/CFH/CXCL11/ABI3BP/CXCL10	13
MF	GO:0005125	cytokine activity	14/352	220/17354	0.000167264	0.0112276	0.0107621	IL36RN/SLURP1/CXCL12/IL15/CMTM1/TNFSF13B/XCL1/CXCL13/CCL8/CCL3/CCL4/CXCL11/CXCL10/CXCL9	14
MF	GO:0023023	MHC protein complex binding	4/352	20/17354	0.00062335	0.0371932	0.0356512	KLRC1/HLA-DMA/CD74/HLA-DRB1	4
MF	GO:0030881	beta-2-microglobulin binding	3/352	10/17354	0.000893104	0.0422436	0.0404923	HLA-A/HLA-H/HLA-E	3
MF	GO:0042277	peptide binding	14/352	260/17354	0.000897206	0.0422436	0.0404923	TLR1/APOE/PRNP/HLA-DQB1/HLA-F/HLA-A/HLA-C/HLA-DQA1/HLA-H/HLA-E/HLA-B/CD74/HLA-DPA1/HLA-DRB1	14
MF	GO:1901681	sulfur compound binding	13/352	232/17354	0.000943992	0.0422436	0.0404923	CCDC80/WISP1/APOE/CXCL13/CCL8/ADA2/PRELP/CRISPLD2/ADAMTS5/CFH/CXCL11/ABI3BP/CXCL10	13
MF	GO:0048020	CCR chemokine receptor binding	5/352	39/17354	0.00109019	0.0444018	0.042561	XCL1/CXCL13/CCL8/CCL3/CCL4	5
MF	GO:0030246	carbohydrate binding	14/352	267/17354	0.00115759	0.0444018	0.042561	KLRG1/CLEC10A/MAN2B2/SIGLEC12/GALNT15/KLRC3/CHI3L2/KLRB1/MGAT2/KLRC1/CD72/CD69/LGALS9/CLEC4E	14
KEGG	hsa05332	Graft-versus-host disease	15/176	41/7840	3.88607e-15	7.50011e-13	6.29952e-13	PRF1/KLRC1/CD86/HLA-DQB1/HLA-F/GZMB/HLA-A/HLA-C/HLA-DQA1/HLA-E/HLA-DMA/HLA-B/HLA-DQA2/HLA-DPA1/HLA-DRB1	15
KEGG	hsa05330	Allograft rejection	14/176	38/7840	2.97347e-14	2.8694e-12	2.41007e-12	PRF1/CD86/HLA-DQB1/HLA-F/GZMB/HLA-A/HLA-C/HLA-DQA1/HLA-E/HLA-DMA/HLA-B/HLA-DQA2/HLA-DPA1/HLA-DRB1	14
KEGG	hsa04940	Type I diabetes mellitus	14/176	43/7840	2.18605e-13	1.40636e-11	1.18123e-11	PRF1/CD86/HLA-DQB1/HLA-F/GZMB/HLA-A/HLA-C/HLA-DQA1/HLA-E/HLA-DMA/HLA-B/HLA-DQA2/HLA-DPA1/HLA-DRB1	14
KEGG	hsa05320	Autoimmune thyroid disease	14/176	53/7840	5.51549e-12	2.66122e-10	2.23522e-10	PRF1/CD86/HLA-DQB1/HLA-F/GZMB/HLA-A/HLA-C/HLA-DQA1/HLA-E/HLA-DMA/HLA-B/HLA-DQA2/HLA-DPA1/HLA-DRB1	14
KEGG	hsa04612	Antigen processing and presentation	15/176	77/7840	1.07072e-10	4.133e-09	3.4714e-09	KLRC3/KIR3DL3/KLRC1/HLA-DQB1/HLA-F/HLA-A/HLA-C/HLA-DQA1/HLA-E/HLA-DMA/HLA-B/HLA-DQA2/CD74/HLA-DPA1/HLA-DRB1	15
KEGG	hsa05416	Viral myocarditis	13/176	59/7840	3.88711e-10	1.25035e-08	1.0502e-08	PRF1/CD86/HLA-DQB1/HLA-F/HLA-A/HLA-C/HLA-DQA1/HLA-E/HLA-DMA/HLA-B/HLA-DQA2/HLA-DPA1/HLA-DRB1	13
KEGG	hsa04514	Cell adhesion molecules (CAMs)	18/176	144/7840	2.75845e-09	7.60543e-08	6.38798e-08	ALCAM/OCLN/ITGAM/CLDN10/CD86/CD2/HLA-DQB1/HLA-F/HLA-A/HLA-C/HLA-DQA1/PTPRC/HLA-E/HLA-DMA/HLA-B/HLA-DQA2/HLA-DPA1/HLA-DRB1	18
KEGG	hsa04672	Intestinal immune network for IgA production	11/176	49/7840	7.41897e-09	1.78983e-07	1.50332e-07	AICDA/CXCL12/IL15/TNFSF13B/CD86/HLA-DQB1/HLA-DQA1/HLA-DMA/HLA-DQA2/HLA-DPA1/HLA-DRB1	11
KEGG	hsa05323	Rheumatoid arthritis	12/176	91/7840	7.59809e-07	1.62937e-05	1.36855e-05	CXCL12/IL15/TNFSF13B/CD86/HLA-DQB1/CCL3/HLA-DQA1/CTSK/HLA-DMA/HLA-DQA2/HLA-DPA1/HLA-DRB1	12
KEGG	hsa05150	Staphylococcus aureus infection	10/176	68/7840	2.37401e-06	4.58184e-05	3.8484e-05	ITGAM/HLA-DQB1/CFH/HLA-DQA1/HLA-DMA/C3/FPR3/HLA-DQA2/HLA-DPA1/HLA-DRB1	10
KEGG	hsa04145	Phagosome	13/176	152/7840	3.41989e-05	0.000598334	0.000502555	ITGAM/HLA-DQB1/HLA-F/HLA-A/HLA-C/HLA-DQA1/HLA-E/HLA-DMA/C3/HLA-B/HLA-DQA2/HLA-DPA1/HLA-DRB1	13
KEGG	hsa05140	Leishmaniasis	9/176	74/7840	3.72021e-05	0.000598334	0.000502555	ITGAM/HLA-DQB1/HLA-DQA1/HLA-DMA/C3/STAT1/HLA-DQA2/HLA-DPA1/HLA-DRB1	9
KEGG	hsa05169	Epstein-Barr virus infection	15/176	201/7840	4.25015e-05	0.000630984	0.000529978	OAS1/HLA-DQB1/HLA-F/HLA-A/HLA-C/OAS2/HLA-DQA1/HLA-E/HLA-DMA/HLA-B/STAT1/HLA-DQA2/HLA-DPA1/HLA-DRB1/CXCL10	15
KEGG	hsa05310	Asthma	6/176	31/7840	5.42661e-05	0.000748097	0.000628344	HLA-DQB1/HLA-DQA1/HLA-DMA/HLA-DQA2/HLA-DPA1/HLA-DRB1	6
KEGG	hsa05321	Inflammatory bowel disease (IBD)	8/176	65/7840	9.32167e-05	0.00119939	0.00100739	HLA-DQB1/IL2RG/HLA-DQA1/HLA-DMA/STAT1/HLA-DQA2/HLA-DPA1/HLA-DRB1	8
KEGG	hsa05152	Tuberculosis	13/176	179/7840	0.000183579	0.00221442	0.00185995	TLR1/ITGAX/ITGAM/HLA-DQB1/CLEC4E/HLA-DQA1/HLA-DMA/C3/STAT1/HLA-DQA2/CD74/HLA-DPA1/HLA-DRB1	13
KEGG	hsa04060	Cytokine-cytokine receptor interaction	17/176	294/7840	0.000309649	0.00351543	0.00295269	IL36RN/CXCL12/BMPR1B/IL15/TNFRSF10B/TNFSF13B/XCL1/CXCL13/EDA2R/CCL8/CCL3/IL2RG/CCL4/CXCL11/IL1RL1/CXCL10/CXCL9	17
KEGG	hsa05166	Human T-cell leukemia virus 1 infection	14/176	219/7840	0.000392145	0.00420467	0.0035316	MSX2/IL15/HLA-DQB1/HLA-F/HLA-A/HLA-C/IL2RG/HLA-DQA1/HLA-E/HLA-DMA/HLA-B/HLA-DQA2/HLA-DPA1/HLA-DRB1	14
KEGG	hsa05164	Influenza A	12/176	171/7840	0.000445841	0.00452881	0.00380385	TNFRSF10B/OAS1/HLA-DQB1/MX1/OAS2/HLA-DQA1/HLA-DMA/STAT1/HLA-DQA2/HLA-DPA1/HLA-DRB1/CXCL10	12
KEGG	hsa04620	Toll-like receptor signaling pathway	9/176	104/7840	0.00051977	0.00501578	0.00421287	TLR1/CD86/CCL3/CCL4/CTSK/CXCL11/STAT1/CXCL10/CXCL9	9
KEGG	hsa04650	Natural killer cell mediated cytotoxicity	10/176	131/7840	0.000696721	0.0064032	0.0053782	TNFRSF10B/KLRC3/PRF1/KLRC1/GZMB/CD48/HLA-A/HLA-C/HLA-E/HLA-B	10
KEGG	hsa05322	Systemic lupus erythematosus	10/176	133/7840	0.000784314	0.00688057	0.00577915	HIST1H2BG/HIST3H2A/CD86/HLA-DQB1/HLA-DQA1/HLA-DMA/C3/HLA-DQA2/HLA-DPA1/HLA-DRB1	10
KEGG	hsa04658	Th1 and Th2 cell differentiation	8/176	92/7840	0.00102833	0.00862905	0.00724775	HLA-DQB1/IL2RG/HLA-DQA1/HLA-DMA/STAT1/HLA-DQA2/HLA-DPA1/HLA-DRB1	8
KEGG	hsa04062	Chemokine signaling pathway	12/176	190/7840	0.00113648	0.00913916	0.0076762	GNG11/FOXO3/CXCL12/XCL1/CXCL13/CCL8/CCL3/CCL4/CXCL11/STAT1/CXCL10/CXCL9	12
KEGG	hsa03320	PPAR signaling pathway	7/176	74/7840	0.00129336	0.00963781	0.00809503	FABP4/FABP5/GK/CYP8B1/ACSL1/ME1/ACSL5	7
KEGG	hsa05012	Parkinson disease	10/176	142/7840	0.00129836	0.00963781	0.00809503	NDUFA1/UQCRHL/COX7B/NDUFB10/UQCR10/PINK1/NDUFA10/LRRK2/COX8C/UBA7	10
KEGG	hsa05168	Herpes simplex virus 1 infection	22/176	492/7840	0.00144381	0.0100096	0.00840727	ZNF768/ZNF705A/ZNF792/ZNF275/OAS1/BIRC3/HLA-DQB1/HLA-F/PILRA/HLA-A/HLA-C/OAS2/HLA-DQA1/HLA-E/HLA-DMA/C3/HLA-B/STAT1/HLA-DQA2/CD74/HLA-DPA1/HLA-DRB1	22
KEGG	hsa04640	Hematopoietic cell lineage	8/176	97/7840	0.00145216	0.0100096	0.00840727	ITGAM/CD2/HLA-DQB1/HLA-DQA1/HLA-DMA/HLA-DQA2/HLA-DPA1/HLA-DRB1	8
KEGG	hsa04659	Th17 cell differentiation	8/176	107/7840	0.00271023	0.018037	0.0151497	HLA-DQB1/IL2RG/HLA-DQA1/HLA-DMA/STAT1/HLA-DQA2/HLA-DPA1/HLA-DRB1	8
KEGG	hsa05145	Toxoplasmosis	8/176	113/7840	0.00379876	0.0244387	0.0205266	BIRC3/HLA-DQB1/HLA-DQA1/HLA-DMA/STAT1/HLA-DQA2/HLA-DPA1/HLA-DRB1	8
