# Supplementary material for: Identification of diagnostic biomarkers in patients with gestational diabetes mellitus based on transcriptome gene expression and methylation correlation analysis
Source: Reprod Biol Endocrinol. 2019 Dec 27;17:112. doi: 10.1186/s12958-019-0556-x (PMC6933721; doi:10.1186/s12958-019-0556-x)
Supplement: Supplementary file 2 — Additional file 2: Table S2. Identification of key epigenetics driven genes in GDM. A total of 242 methylation sites were significantly negatively correlated with their promoter region methylation [file 12958_2019_556_MOESM2_ESM.xlsx]

## Sheet: Sheet1
CpG	Chrom	Start	End	GeneSymbol	Feature_Type	ENTREZID	R	pvalue
cg24417391	chr10	88991382	88991383	FAS	Island	355	-0.328803	0.0142449
cg05321339	chr1	151347396	151347397	RFX5	S_Shore	5993	-0.297643	0.0273169
cg27648567	chr13	36819786	36819787	RFXAP	Island	5994	-0.341113	0.0108157
cg18579327	chr2	207530833	207530834	CREB1	S_Shore	1385	-0.289957	0.0317652
cg04249460	chr6	41073110	41073111	NFYA	Island	4800	-0.330142	0.0138314
cg12931157	chr6	41072526	41072527	NFYA	Island	4800	-0.351547	0.00849221
cg27335799	chr6	41072243	41072244	NFYA	Island	4800	-0.390149	0.00323339
cg25548869	chr6	29942999	29943000	HLA-A	Island	3105	-0.298666	0.0267662
cg20534075	chr6	30489563	30489564	HLA-E	N_Shore	3133	-0.280268	0.0382171
cg04490349	chr7	5531977	5531978	ACTB	S_Shore	60	-0.280634	0.0379548
cg17076443	chr6	111793987	111793988	FYN	.	2534	-0.306402	0.0228958
cg14205952	chr9	130712706	130712707	ABL1	Island	25	-0.365942	0.00600388
cg06225154	chr22	37244324	37244325	RAC2	.	5880	-0.276342	0.0411224
cg10369169	chr17	7408722	7408723	NLGN2	S_Shelf	57555	-0.381659	0.00403836
cg14576294	chr17	7404176	7404177	NLGN2	Island	57555	-0.269351	0.0467455
cg07005523	chr1	107140565	107140566	NTNG1	S_Shore	22854	-0.357324	0.00740267
cg08545422	chr17	45317526	45317527	MAP3K14	Island	9020	-0.29411	0.0292921
cg22574825	chr13	28494850	28494851	FLT1	Island	2321	-0.349153	0.00898291
cg00137491	chr6	30721024	30721025	TUBB	Island	203068	-0.27348	0.0433536
cg27650554	chr6	30721091	30721092	TUBB	Island	203068	-0.350637	0.00867592
cg21526654	chr6	3157693	3157694	TUBB2A	Island	7280	-0.319867	0.0172831
cg06808967	chr3	38137252	38137253	MYD88	Island	4615	-0.2722	0.0443827
cg05329317	chr16	30115274	30115275	MAPK3	.	5595	-0.290821	0.0312366
cg08502873	chr6	36027902	36027903	MAPK14	Island	1432	-0.336459	0.0120174
cg05859264	chr6	36129915	36129916	MAPK13	N_Shore	5603	-0.388734	0.0033568
cg24155668	chr6	36130621	36130622	MAPK13	Island	5603	-0.286976	0.0336459
cg27447689	chr22	50262038	50262039	MAPK12	S_Shore	6300	-0.343946	0.0101361
cg13986130	chr1	186680198	186680199	PTGS2	N_Shore	5743	-0.34888	0.00904042
cg07052015	chr2	191014388	191014389	STAT1	Island	6772	-0.270507	0.0457748
cg07223713	chr6	32968743	32968744	HLA-DMA	Island	3108	-0.268259	0.047678
cg00575744	chr6	32940865	32940866	HLA-DMB	.	3109	-0.35919	0.00707774
cg16236263	chr6	32940828	32940829	HLA-DMB	.	3109	-0.376171	0.00464816
cg27478707	chr6	32942004	32942005	HLA-DMB	.	3109	-0.304919	0.0235989
cg12890605	chr6	33008082	33008083	HLA-DOA	Island	3111	-0.315617	0.0189121
cg24396358	chr6	33009623	33009624	HLA-DOA	S_Shore	3111	-0.277826	0.0400038
cg26643856	chr6	33009572	33009573	HLA-DOA	S_Shore	3111	-0.299864	0.0261331
cg14428733	chr6	33081728	33081729	HLA-DPB1	S_Shore	3115	-0.316851	0.0184261
cg01889448	chr6	32668094	32668095	HLA-DQB1	S_Shelf	3119	-0.267472	0.0483599
cg09555323	chr6	32662009	32662010	HLA-DQB1	N_Shelf	3119	-0.270333	0.0459197
cg15074838	chr6	32438744	32438745	HLA-DRA	.	3122	-0.283805	0.0357463
cg15820961	chr6	32590682	32590683	HLA-DRB1	.	3123	-0.350203	0.00876487
cg13179983	chr19	18153352	18153353	PIK3R2	Island	5296	-0.280566	0.0380034
cg06272678	chr1	46133456	46133457	PIK3R3	Island	8503	-0.297667	0.0273034
cg10792831	chr17	7675371	7675372	TP53	.	7157	-0.321763	0.016596
cg23055315	chr8	55879675	55879676	LYN	Island	4067	-0.341532	0.0107127
cg23411725	chr8	55879657	55879658	LYN	Island	4067	-0.279111	0.0390549
cg08234927	chr10	102395528	102395529	NFKB2	Island	4791	-0.275057	0.0421124
cg25598371	chr3	194136219	194136220	HES1	N_Shore	3280	-0.334057	0.0126816
cg16529592	chr1	24965724	24965725	RUNX3	.	864	-0.28327	0.0361114
cg03354771	chr6	36678696	36678697	CDKN1A	Island	1026	-0.276117	0.0412943
cg05460965	chr6	36677323	36677324	CDKN1A	N_Shore	1026	-0.323179	0.0160981
cg13662121	chr6	36677220	36677221	CDKN1A	N_Shore	1026	-0.266329	0.0493632
cg15474579	chr6	36678035	36678036	CDKN1A	N_Shore	1026	-0.31379	0.0196515
cg21091547	chr6	36677723	36677724	CDKN1A	N_Shore	1026	-0.278958	0.0391672
cg23305046	chr6	36678468	36678469	CDKN1A	Island	1026	-0.269234	0.0468446
cg24425727	chr6	36677871	36677872	CDKN1A	N_Shore	1026	-0.28738	0.0333858
cg13977290	chr9	89604943	89604944	GADD45G	Island	10912	-0.287926	0.0330366
cg00656387	chr3	40387147	40387148	ENTPD3	Island	956	-0.383649	0.00383534
cg14604802	chr18	63319533	63319534	BCL2	Island	596	-0.282357	0.0367415
cg14889643	chr18	63318403	63318404	BCL2	Island	596	-0.319594	0.0173841
cg00119197	chr4	102501817	102501818	NFKB1	Island	4790	-0.340613	0.0109395
cg14279899	chr6	137219637	137219638	IFNGR1	S_Shore	3459	-0.285324	0.0347269
cg23508786	chr21	33402985	33402986	IFNGR2	N_Shore	3460	-0.279913	0.0384723
cg24865779	chr21	33402736	33402737	IFNGR2	N_Shore	3460	-0.316562	0.018539
cg23670599	chr15	60592530	60592531	RORA	Island	6095	-0.340429	0.0109855
cg12105450	chr2	201183377	201183378	CASP10	.	843	-0.283483	0.0359661
cg08120796	chr8	89757991	89757992	RIPK2	Island	8767	-0.266137	0.0495337
cg18841746	chr4	113760532	113760533	CAMK2D	N_Shore	817	-0.311951	0.0204199
cg00836119	chr10	73874938	73874939	CAMK2G	Island	818	-0.322745	0.0162494
cg17642145	chr8	22441065	22441066	PPP3CC	Island	5533	-0.349431	0.00892466
cg05475485	chr11	68042560	68042561	TCIRG1	S_Shelf	10312	-0.291477	0.0308407
cg08162803	chr11	68038880	68038881	TCIRG1	Island	10312	-0.296085	0.0281734
cg06689659	chr8	86098050	86098051	ATP6V0D2	.	245972	-0.279592	0.0387048
cg26388599	chr8	53840219	53840220	ATP6V1H	N_Shelf	51606	-0.293062	0.0299006
cg14014527	chr17	42458737	42458738	ATP6V0A1	Island	535	-0.288718	0.0325356
cg20000099	chr19	33374067	33374068	CEBPG	Island	1054	-0.321235	0.0167851
cg19838154	chr3	39281711	39281712	CX3CR1	.	1524	-0.299102	0.026534
cg16143796	chr2	101991288	101991289	IL1R2	.	7850	-0.334188	0.0126445
cg19744587	chr3	53846349	53846350	IL17RB	Island	55540	-0.340494	0.0109693
cg12862231	chr5	150086528	150086529	CSF1R	.	1436	-0.300433	0.0258367
cg26309498	chr2	108990582	108990583	EDAR	.	10913	-0.288813	0.0324761
cg05508592	chr11	535387	535388	HRAS	Island	3265	-0.267391	0.0484304
cg09472211	chr10	87862369	87862370	PTEN	Island	5728	-0.294095	0.0293009
cg16971831	chr5	56815108	56815109	MAP3K1	Island	4214	-0.266316	0.0493745
cg25126456	chr12	4272939	4272940	CCND2	Island	894	-0.273358	0.0434505
cg07099107	chr1	50970009	50970010	CDKN2C	S_Shore	1031	-0.267972	0.0479259
cg07908422	chr1	50968682	50968683	CDKN2C	Island	1031	-0.317703	0.0180968
cg03967182	chr16	68085289	68085290	NFATC3	Island	4775	-0.358238	0.00724191
cg05226168	chr16	68084538	68084539	NFATC3	N_Shore	4775	-0.282947	0.0363333
cg21376831	chr17	42276508	42276509	STAT5B	Island	6777	-0.275064	0.0421065
cg16137862	chr20	31722443	31722444	BCL2L1	N_Shore	598	-0.281022	0.0376786
cg06969118	chr2	37147817	37147818	EIF2AK2	.	5610	-0.322682	0.0162713
cg10952591	chr14	67360750	67360751	EIF2S1	Island	1965	-0.279501	0.038771
cg04228573	chr17	69414658	69414659	MAP2K6	.	5608	-0.340906	0.0108667
cg13516541	chr14	104773017	104773018	AKT1	Island	207	-0.34079	0.0108957
cg15470750	chr1	155308553	155308554	FDPS	N_Shore	2224	-0.281859	0.0370886
cg03132089	chr20	57351442	57351443	RAE1	Island	8480	-0.267457	0.0483728
cg16468729	chr4	73740748	73740749	CXCL8	.	3576	-0.269906	0.0462777
cg05195756	chr6	90586945	90586946	MAP3K7	Island	6885	-0.301425	0.0253268
cg14521746	chr11	77474447	77474448	PAK1	Island	5058	-0.286355	0.0340491
cg10581445	chr15	48878124	48878125	SHC4	Island	399694	-0.278693	0.0393619
cg04010122	chr2	39119742	39119743	SOS1	N_Shore	6654	-0.301415	0.0253323
cg11343941	chr2	39008053	39008054	SOS1	.	6654	-0.267734	0.0481315
cg16829154	chr9	136546252	136546253	NOTCH1	Island	4851	-0.360249	0.00689898
cg21028562	chr3	50250477	50250478	GNAI2	.	2771	-0.289202	0.0322331
cg00001594	chr2	11344579	11344580	ROCK2	Island	9475	-0.270002	0.0461969
cg14107273	chr22	20917373	20917374	CRKL	Island	1399	-0.312084	0.0203635
cg06788321	chr16	75268927	75268928	BCAR1	S_Shelf	9564	-0.269999	0.0461996
cg00727673	chr3	53156747	53156748	PRKCD	Island	5580	-0.296323	0.0280411
cg17753496	chr6	108559815	108559816	FOXO3	Island	2309	-0.275955	0.0414182
cg12503190	chr17	76737590	76737591	SRSF2	Island	6427	-0.287336	0.0334138
cg17205803	chr17	76737231	76737232	SRSF2	Island	6427	-0.294778	0.0289093
cg05969063	chr14	69727065	69727066	SRSF5	Island	6430	-0.297304	0.0275011
cg17788149	chr20	43457595	43457596	SRSF6	Island	6431	-0.273632	0.043232
cg09188300	chr8	38030385	38030386	EIF4EBP1	Island	1978	-0.307047	0.0225956
cg11141652	chr8	38030680	38030681	EIF4EBP1	Island	1978	-0.301926	0.0250729
cg03317463	chr16	67159288	67159289	TRADD	Island	8717	-0.283283	0.0361028
cg02250846	chr19	23075682	23075683	ZNF730	Island	100129543	-0.267665	0.0481916
cg24350909	chr7	6637802	6637803	ZNF316	Island	100131017	-0.347419	0.00935371
cg14282528	chr12	133130497	133130498	ZNF891	Island	101060200	-0.277233	0.040448
cg00142450	chr16	31874749	31874750	ZNF267	S_Shore	10308	-0.392215	0.00306048
cg25460652	chr19	57632986	57632987	ZNF211	Island	10520	-0.3519	0.00842182
cg09932439	chr19	44141379	44141380	ZNF234	Island	10780	-0.286852	0.0337258
cg02978959	chr19	57280152	57280153	ZNF460	Island	10794	-0.270388	0.045874
cg12952012	chr19	57280854	57280855	ZNF460	Island	10794	-0.323661	0.0159316
cg20404336	chr12	133181323	133181324	ZNF268	N_Shore	10795	-0.355827	0.00767261
cg21808250	chr12	133181361	133181362	ZNF268	Island	10795	-0.282487	0.0366514
cg04954144	chr19	2819674	2819675	ZNF554	Island	115196	-0.280986	0.0377047
cg25077752	chr19	2899866	2899867	ZNF57	N_Shore	126295	-0.281773	0.0371494
cg00242039	chr19	57936066	57936067	ZNF418	S_Shore	147686	-0.387428	0.00347433
cg26671652	chr19	57934944	57934945	ZNF418	N_Shore	147686	-0.270057	0.0461507
cg04062391	chr19	9498528	9498529	ZNF560	Island	147741	-0.330636	0.0136815
cg18568589	chr19	9498719	9498720	ZNF560	S_Shore	147741	-0.327784	0.0145664
cg24818573	chr19	9498666	9498667	ZNF560	Island	147741	-0.321365	0.0167385
cg07195282	chr19	12333670	12333671	ZNF563	Island	147837	-0.345146	0.00985961
cg12517803	chr19	12333831	12333832	ZNF563	S_Shore	147837	-0.291958	0.0305524
cg19484319	chr19	12333818	12333819	ZNF563	S_Shore	147837	-0.267249	0.048554
cg07135042	chr19	56393783	56393784	ZNF582	Island	147948	-0.418863	0.00145879
cg14142713	chr19	37467093	37467094	ZNF569	Island	148266	-0.341048	0.0108316
cg01457413	chr19	9768927	9768928	ZNF846	Island	162993	-0.281377	0.0374275
cg00949622	chr19	12551771	12551772	ZNF709	S_Shore	163051	-0.278922	0.0391936
cg02958776	chr19	12551682	12551683	ZNF709	S_Shore	163051	-0.283555	0.035917
cg00436610	chr16	89218229	89218230	ZNF778	S_Shore	197320	-0.355228	0.00778292
cg14545763	chr19	58408635	58408636	ZNF584	Island	201514	-0.275708	0.0416083
cg03336678	chr3	40505944	40505945	ZNF620	Island	253639	-0.268184	0.0477431
cg24484103	chr19	50025579	50025580	ZNF473	Island	25888	-0.465011	0.000347643
cg21278285	chr19	57578836	57578837	ZIK1	Island	284307	-0.290857	0.0312152
cg23294388	chr19	57578911	57578912	ZIK1	Island	284307	-0.304678	0.0237144
cg08386098	chr19	43827414	43827415	ZNF283	.	284349	-0.283054	0.0362596
cg23950597	chr19	37317929	37317930	HKR1	Island	284459	-0.313997	0.0195662
cg25830640	chr3	31981271	31981272	ZNF860	Island	344787	-0.323878	0.0158572
cg17861295	chr5	179023762	179023763	ZNF879	Island	345462	-0.288979	0.0323725
cg03584288	chr19	36916139	36916140	ZNF829	Island	374899	-0.29536	0.0285799
cg01538066	chr19	57435098	57435099	ZNF749	N_Shore	388567	-0.327725	0.0145851
cg06580551	chr3	42905989	42905990	ZNF662	Island	389114	-0.269793	0.0463726
cg00668291	chr7	64666364	64666365	ZNF107	Island	51427	-0.355538	0.00772559
cg13919607	chr16	3401181	3401182	ZSCAN32	Island	54925	-0.280096	0.0383405
cg27013550	chr19	57579082	57579083	ZNF416	Island	55659	-0.289664	0.031946
cg03228288	chr19	52638525	52638526	ZNF83	Island	55769	-0.371476	0.00523273
cg19137606	chr10	37857236	37857237	ZNF248	N_Shore	57209	-0.267996	0.0479052
cg08752303	chr7	149125581	149125582	ZNF398	N_Shore	57541	-0.266726	0.0490128
cg08838784	chr17	16653833	16653834	ZNF624	Island	57547	-0.282662	0.0365298
cg09842404	chr17	16653678	16653679	ZNF624	Island	57547	-0.343112	0.0103321
cg19358877	chr19	56507910	56507911	ZNF471	Island	57573	-0.298351	0.0269346
cg24713204	chr19	56508004	56508005	ZNF471	Island	57573	-0.270306	0.0459423
cg13976853	chr19	2945041	2945042	ZNF77	Island	58492	-0.292975	0.0299514
cg18458558	chr19	2946367	2946368	ZNF77	S_Shore	58492	-0.349877	0.00883198
cg05508084	chr19	56477029	56477030	ZNF667	Island	63934	-0.420956	0.00137278
cg15805104	chr19	56477566	56477567	ZNF667	Island	63934	-0.280605	0.0379754
cg21287936	chr19	56478443	56478444	ZNF667	S_Shore	63934	-0.309295	0.0215753
cg24196126	chr19	56476836	56476837	ZNF667	N_Shore	63934	-0.403524	0.00225116
cg24464397	chr19	56477409	56477410	ZNF667	Island	63934	-0.295638	0.0284237
cg19243939	chr1	40450481	40450482	ZFP69B	S_Shore	65243	-0.293881	0.029424
cg18235573	chr19	12053169	12053170	ZNF878	S_Shore	729747	-0.282544	0.036612
cg20667230	chr19	58278784	58278785	ZNF8	Island	7554	-0.447638	0.000610866
cg07605620	chr19	21329339	21329340	ZNF708	.	7562	-0.291973	0.0305438
cg19274837	chr19	21329400	21329401	ZNF708	.	7562	-0.306366	0.0229125
cg15302744	chr19	57411004	57411005	ZNF17	N_Shore	7565	-0.272157	0.0444175
cg24808271	chr19	57410796	57410797	ZNF17	N_Shore	7565	-0.310804	0.0209122
cg04740229	chr19	12140430	12140431	ZNF20	S_Shore	7568	-0.277416	0.04031
cg15480830	chr19	43935521	43935522	ZNF45	S_Shore	7596	-0.28665	0.0338569
cg17450546	chr19	43935114	43935115	ZNF45	Island	7596	-0.337035	0.0118627
cg18430128	chr19	58059123	58059124	ZNF135	Island	7694	-0.355446	0.00774265
cg22457238	chr19	58059627	58059628	ZNF135	Island	7694	-0.425281	0.00120924
cg07058902	chr19	43984460	43984461	ZNF155	.	7711	-0.325672	0.0152528
cg08871467	chr9	101399085	101399086	ZNF189	Island	7743	-0.282625	0.0365559
cg12109743	chr11	3378878	3378879	ZNF195	Island	7748	-0.275748	0.0415775
cg10060875	chr16	3235498	3235499	ZNF200	Island	7752	-0.293646	0.0295599
cg08230124	chr19	44113505	44113506	ZNF225	Island	7768	-0.331192	0.0135145
cg15082520	chr19	44113353	44113354	ZNF225	Island	7768	-0.348262	0.00917185
cg25470741	chr19	44113281	44113282	ZNF225	N_Shore	7768	-0.266973	0.0487954
cg26535330	chr19	44449189	44449190	ZNF229	S_Shore	7772	-0.319523	0.0174104
cg18723501	chr19	44002652	44002653	ZNF230	N_Shore	7773	-0.387477	0.00346985
cg21569090	chr19	9538692	9538693	ZNF426	Island	79088	-0.350482	0.00870762
cg25227274	chr19	9538319	9538320	ZNF426	Island	79088	-0.286942	0.0336679
cg25715328	chr19	9538621	9538622	ZNF426	Island	79088	-0.288499	0.0326738
cg21232831	chr20	2508761	2508762	ZNF343	Island	79175	-0.272019	0.0445298
cg01214989	chr19	58002751	58002752	ZNF606	Island	80095	-0.365128	0.00612517
cg08397818	chr19	58002654	58002655	ZNF606	Island	80095	-0.27037	0.0458888
cg16727538	chr1	23369716	23369717	ZNF436	S_Shore	80818	-0.286972	0.0336483
cg22067481	chr19	52730873	52730874	ZNF611	N_Shelf	81856	-0.419432	0.00143495
cg11683563	chr19	9324375	9324376	ZNF559	Island	84527	-0.288527	0.032656
cg10783469	chr19	51887981	51887982	ZNF577	Island	84765	-0.306491	0.022854
cg14528537	chr2	95165167	95165168	ZNF514	N_Shore	84874	-0.300573	0.0257642
cg27046492	chr19	57681976	57681977	ZNF551	Island	90233	-0.322833	0.0162186
cg03751813	chr19	37210491	37210492	ZNF585B	.	92285	-0.293896	0.0294153
cg15112395	chr19	37210721	37210722	ZNF585B	.	92285	-0.325319	0.0153701
cg09301932	chr16	30559593	30559594	ZNF764	S_Shore	92595	-0.348033	0.00922088
cg01457143	chr19	52095937	52095938	ZNF432	Island	9668	-0.359816	0.00697168
cg05974498	chr19	52096003	52096004	ZNF432	S_Shore	9668	-0.270825	0.0455106
cg01764079	chr8	143636571	143636572	ZNF623	Island	9831	-0.30903	0.0216932
cg19836199	chr21	35049644	35049645	RUNX1	.	861	-0.315336	0.0190242
cg14607407	chr21	33266230	33266231	IL10RB	Island	3588	-0.284576	0.035226
cg12685200	chr14	92748578	92748579	LGMN	.	5641	-0.316839	0.0184308
cg22048546	chr1	207321371	207321372	CD55	Island	1604	-0.266094	0.0495718
cg21143446	chr13	108269992	108269993	TNFSF13B	.	10673	-0.305174	0.0234764
cg02397182	chr6	43772082	43772083	VEGFA	Island	7422	-0.267163	0.0486297
cg13007349	chr5	138575507	138575508	HSPA9	Island	3313	-0.310061	0.0212365
cg24606352	chr5	138562271	138562272	HSPA9	.	3313	-0.288787	0.0324924
cg17915139	chr4	74039048	74039049	CXCL3	S_Shore	2921	-0.273371	0.0434403
cg18656170	chr6	31583648	31583649	LTB	S_Shelf	4050	-0.277409	0.0403154
cg01049530	chr4	81030854	81030855	BMP3	Island	651	-0.322875	0.0162042
cg01941671	chr4	81030945	81030946	BMP3	Island	651	-0.350352	0.00873409
cg26917673	chr4	81030870	81030871	BMP3	Island	651	-0.300974	0.0255579
cg20342375	chr11	108222596	108222597	ATM	Island	472	-0.265927	0.0497205
cg27094117	chr4	120067260	120067261	MAD2L1	S_Shore	4085	-0.28188	0.0370743
cg14876325	chr13	95676697	95676698	DNAJC3	Island	5611	-0.298477	0.0268672
cg17586984	chr13	95677333	95677334	DNAJC3	Island	5611	-0.266916	0.0488458
cg07872302	chr6	3064571	3064572	RIPK1	S_Shore	8737	-0.272133	0.0444373
cg24391991	chr10	30434171	30434172	MAP3K8	Island	1326	-0.312109	0.020353
cg07462790	chr4	2793378	2793379	SH3BP2	N_Shore	6452	-0.404153	0.00221236
cg08378782	chr11	64744725	64744726	RASGRP2	Island	10235	-0.265874	0.0497678
cg20424833	chr5	177402638	177402639	GRK6	Island	2870	-0.315082	0.019126
cg16098780	chr10	79347488	79347489	PPIF	Island	10105	-0.267125	0.0486622
cg20051444	chr11	67421202	67421203	PPP1CA	Island	5499	-0.268027	0.0478785
cg26938203	chr11	67401350	67401351	PPP1CA	Island	5499	-0.272754	0.0439347
cg11078914	chr1	154405056	154405057	IL6R	N_Shore	3570	-0.331002	0.0135714
cg27384769	chr19	14032146	14032147	IL27RA	Island	9466	-0.278003	0.0398721
cg06471678	chr6	31814381	31814382	HSPA1A	N_Shore	3303	-0.300839	0.0256273
cg03516454	chr11	123061466	123061467	HSPA8	Island	3312	-0.277597	0.0401746
cg10317380	chr11	123063549	123063550	HSPA8	S_Shore	3312	-0.357889	0.00730292
cg13468797	chr1	183024222	183024223	LAMC1	Island	3915	-0.265817	0.0498184
